# Supplementary material for: Microbial Composition, Disease Trajectory and Genetic Background in a Slow Onset Model of Frontotemporal Lobar Degeneration
Source: Biomolecules. 2025 Apr 29;15(5):636. doi: 10.3390/biom15050636 (PMC12109532; doi:10.3390/biom15050636)
Supplement: Supplementary file 1 [file biomolecules-15-00636-s001.zip]

Archive with 1 entries (1 files):
- biomolecules-3505170-supplementary.pdf
